# Supplementary material for: Forecasting Postoperative Delirium in Older Adult Patients with Fast-and-Frugal Decision Trees
Source: J Clin Med. 2022 Sep 24;11(19):5629. doi: 10.3390/jcm11195629 (PMC9571735; doi:10.3390/jcm11195629)
Supplement: Supplementary file 1 [file jcm-11-05629-s001.zip]

Archive with 1 entries (1 files):
- jcm-1888253-supplementary.pdf
